# Supplementary material for: Evaluation of African Maize Cultivars for Resistance to Fall Armyworm Spodoptera frugiperda (J. E. Smith) (Lepidoptera: Noctuidae) Larvae
Source: Plants (Basel). 2021 Feb 18;10(2):392. doi: 10.3390/plants10020392 (PMC7922265; doi:10.3390/plants10020392)
Supplement: Supplementary file 1 [file plants-10-00392-s001.zip]

Archive with 3 entries (2 files):
- supplementary/
- supplementary/Resistant genotype to FAW larvae feeding_Sup.Tables_for SUBMISSION_reviewed and corrected.doc
- supplementary/Resistant genotypes to FAW larvae feeding_Sup.Figure_for SUBMISSION.doc
